# Supplementary material for: The NO Answer for Autism Spectrum Disorder
Source: Adv Sci (Weinh). 2023 May 22;10(22):2205783. doi: 10.1002/advs.202205783 (PMC10401098; doi:10.1002/advs.202205783)
Supplement: Supplementary file 5 — Supplemental Table 4 [file ADVS-10-2205783-s005.xlsx]

## Sheet: Biological Processes 
#term ID	term description	observed gene count	background gene count	strength	false discovery rate
GO:0006956	Complement activation	36	54	1.64	1.54e-38
GO:0006959	Humoral immune response	56	275	1.13	1.54e-38
GO:0030449	Regulation of complement activation	35	56	1.61	6.37e-37
GO:0006955	Immune response	105	1588	0.64	2.74e-35
GO:0044419	Interspecies interaction between organisms	114	1899	0.6	2.74e-35
GO:0002920	Regulation of humoral immune response	36	75	1.5	3.42e-35
GO:0006952	Defense response	95	1296	0.68	7.34e-35
GO:0002376	Immune system process	128	2481	0.53	1.57e-34
GO:0006950	Response to stress	151	3485	0.46	2.81e-34
GO:0002252	Immune effector process	82	969	0.75	1.47e-33
GO:0002443	Leukocyte mediated immunity	69	641	0.85	1.72e-33
GO:0045055	Regulated exocytosis	69	697	0.81	1.99e-31
GO:0098542	Defense response to other organism	75	900	0.74	5.96e-30
GO:0016192	Vesicle-mediated transport	103	1805	0.58	9.53e-30
GO:0006958	Complement activation, classical pathway	27	38	1.67	1.18e-29
GO:0002576	Platelet degranulation	36	129	1.26	9.79e-29
GO:0009607	Response to biotic stimulus	85	1289	0.64	8.07e-28
GO:0051707	Response to other organism	84	1256	0.64	8.07e-28
GO:0045087	Innate immune response	64	703	0.78	3.46e-27
GO:0006810	Transport	156	4353	0.37	1.16e-26
GO:0010466	Negative regulation of peptidase activity	42	256	1.03	6.33e-26
GO:0009605	Response to external stimulus	110	2310	0.5	7e-26
GO:0010951	Negative regulation of endopeptidase activity	41	248	1.04	2.1e-25
GO:0032940	Secretion by cell	71	979	0.68	5.65e-25
GO:0016064	Immunoglobulin mediated immune response	28	83	1.35	4.64e-24
GO:0046903	Secretion	73	1097	0.64	1.13e-23
GO:0052547	Regulation of peptidase activity	49	449	0.86	1.75e-23
GO:0050776	Regulation of immune response	66	896	0.69	2.11e-23
GO:0051649	Establishment of localization in cell	107	2375	0.47	3.29e-23
GO:0050896	Response to stimulus	212	8046	0.24	4.22e-23
GO:0045861	Negative regulation of proteolysis	44	356	0.91	6.84e-23
GO:0030162	Regulation of proteolysis	60	747	0.72	7.51e-23
GO:0052548	Regulation of endopeptidase activity	46	418	0.86	4.09e-22
GO:0051179	Localization	170	5591	0.3	5.33e-22
GO:0002682	Regulation of immune system process	82	1514	0.55	1.59e-21
GO:0002697	Regulation of immune effector process	45	418	0.85	2.91e-21
GO:0002449	Lymphocyte mediated immunity	30	141	1.15	4.52e-21
GO:0002253	Activation of immune response	43	385	0.87	8.08e-21
GO:0051346	Negative regulation of hydrolase activity	45	450	0.82	4.23e-20
GO:0050778	Positive regulation of immune response	50	607	0.73	3.86e-19
GO:0002526	Acute inflammatory response	23	74	1.31	5.05e-19
GO:0048584	Positive regulation of response to stimulus	96	2257	0.45	1.24e-18
GO:0051641	Cellular localization	112	2967	0.4	1.38e-18
GO:0048583	Regulation of response to stimulus	135	4114	0.33	2.64e-18
GO:0051248	Negative regulation of protein metabolic process	64	1096	0.59	9.85e-18
GO:0043086	Negative regulation of catalytic activity	54	807	0.64	4.82e-17
GO:0002684	Positive regulation of immune system process	58	949	0.6	1.01e-16
GO:0044092	Negative regulation of molecular function	64	1163	0.56	1.64e-16
GO:0006954	Inflammatory response	43	515	0.74	1.81e-16
GO:0001775	Cell activation	61	1075	0.57	3.05e-16
GO:0051246	Regulation of protein metabolic process	104	2828	0.38	4.01e-16
GO:0072378	Blood coagulation, fibrin clot formation	15	26	1.58	2.86e-15
GO:0006953	Acute-phase response	17	44	1.41	3.69e-15
GO:0032269	Negative regulation of cellular protein metabolic process	58	1043	0.56	5.57e-15
GO:0002446	Neutrophil mediated immunity	40	495	0.73	8.49e-15
GO:0030195	Negative regulation of blood coagulation	17	47	1.38	8.69e-15
GO:0061045	Negative regulation of wound healing	19	70	1.25	1.02e-14
GO:0043299	Leukocyte degranulation	40	506	0.72	1.61e-14
GO:0043312	Neutrophil degranulation	39	484	0.72	2.17e-14
GO:0032268	Regulation of cellular protein metabolic process	97	2693	0.38	3.09e-14
GO:0042060	Wound healing	37	439	0.74	3.51e-14
GO:0002275	Myeloid cell activation involved in immune response	40	522	0.7	3.93e-14
GO:0002274	Myeloid leukocyte activation	42	585	0.67	5.47e-14
GO:0061041	Regulation of wound healing	23	140	1.03	6.46e-14
GO:0030193	Regulation of blood coagulation	19	80	1.19	6.97e-14
GO:0007596	Blood coagulation	31	303	0.83	7.84e-14
GO:0044403	Symbiotic process	50	865	0.58	2.1e-13
GO:0002250	Adaptive immune response	31	317	0.81	2.27e-13
GO:0048519	Negative regulation of biological process	147	5389	0.25	2.34e-13
GO:1901564	Organonitrogen compound metabolic process	144	5244	0.26	3.47e-13
GO:0002366	Leukocyte activation involved in immune response	42	626	0.65	4.24e-13
GO:0019835	Cytolysis	14	34	1.43	8.78e-13
GO:0009611	Response to wounding	38	532	0.67	1.53e-12
GO:0051336	Regulation of hydrolase activity	60	1284	0.49	1.88e-12
GO:0006957	Complement activation, alternative pathway	11	13	1.75	1.97e-12
GO:0048518	Positive regulation of biological process	157	6112	0.23	2.05e-12
GO:0045321	Leukocyte activation	50	929	0.55	2.62e-12
GO:0019538	Protein metabolic process	123	4251	0.28	4.52e-12
GO:0080134	Regulation of response to stress	63	1437	0.46	5.55e-12
GO:0019730	Antimicrobial humoral response	22	160	0.96	5.95e-12
GO:0051050	Positive regulation of transport	49	923	0.54	7.81e-12
GO:0050878	Regulation of body fluid levels	36	509	0.67	9.72e-12
GO:0065007	Biological regulation	244	12171	0.12	1.05e-11
GO:0050789	Regulation of biological process	235	11475	0.13	1.13e-11
GO:0070268	Cornification	19	113	1.04	1.28e-11
GO:0010605	Negative regulation of macromolecule metabolic process	94	2875	0.33	2.58e-11
GO:0051239	Regulation of multicellular organismal process	101	3227	0.31	3.05e-11
GO:0032102	Negative regulation of response to external stimulus	30	367	0.73	4.1e-11
GO:0009617	Response to bacterium	39	634	0.61	4.99e-11
GO:0042730	Fibrinolysis	11	20	1.56	5.22e-11
GO:0009892	Negative regulation of metabolic process	98	3124	0.32	7.06e-11
GO:0051702	Interaction with symbiont	17	93	1.08	7.43e-11
GO:0050790	Regulation of catalytic activity	82	2386	0.35	1.26e-10
GO:0065008	Regulation of biological quality	115	4042	0.27	1.54e-10
GO:0007597	Blood coagulation, intrinsic pathway	10	17	1.59	3.59e-10
GO:0001906	Cell killing	18	126	0.97	6.16e-10
GO:0032101	Regulation of response to external stimulus	48	1013	0.49	6.34e-10
GO:0031638	Zymogen activation	12	44	1.25	3.36e-09
GO:0043687	Post-translational protein modification	27	360	0.69	3.77e-09
GO:0042221	Response to chemical	116	4333	0.25	6.05e-09
GO:0006897	Endocytosis	29	433	0.64	8.57e-09
GO:0051873	Killing by host of symbiont cells	10	27	1.39	1.22e-08
GO:0042742	Defense response to bacterium	23	277	0.74	1.73e-08
GO:0032879	Regulation of localization	84	2740	0.31	1.86e-08
GO:0048585	Negative regulation of response to stimulus	60	1636	0.38	2.45e-08
GO:0048523	Negative regulation of cellular process	123	4874	0.22	4.86e-08
GO:0030216	Keratinocyte differentiation	22	268	0.73	5.13e-08
GO:0009888	Tissue development	62	1760	0.37	5.34e-08
GO:0031640	Killing of cells of other organism	14	91	1.01	5.47e-08
GO:0051917	Regulation of fibrinolysis	8	14	1.58	5.9e-08
GO:0008152	Metabolic process	179	8298	0.15	5.93e-08
GO:0010033	Response to organic substance	88	3011	0.28	5.93e-08
GO:0006807	Nitrogen compound metabolic process	156	6852	0.18	6.56e-08
GO:0031424	Keratinization	20	226	0.77	9.16e-08
GO:1901700	Response to oxygen-containing compound	57	1567	0.38	9.49e-08
GO:0051241	Negative regulation of multicellular organismal process	49	1231	0.42	1.04e-07
GO:0060255	Regulation of macromolecule metabolic process	148	6407	0.18	1.06e-07
GO:0006898	Receptor-mediated endocytosis	18	184	0.81	1.45e-07
GO:0043170	Macromolecule metabolic process	143	6137	0.19	1.51e-07
GO:0051172	Negative regulation of nitrogen compound metabolic process	75	2429	0.31	1.64e-07
GO:0071704	Organic substance metabolic process	169	7755	0.16	1.68e-07
GO:1990748	Cellular detoxification	14	101	0.96	1.69e-07
GO:0031324	Negative regulation of cellular metabolic process	79	2630	0.3	1.75e-07
GO:0070887	Cellular response to chemical stimulus	84	2919	0.28	3.28e-07
GO:0019222	Regulation of metabolic process	155	6948	0.17	3.63e-07
GO:0031639	Plasminogen activation	7	11	1.62	3.74e-07
GO:0098869	Cellular oxidant detoxification	13	90	0.98	3.98e-07
GO:0034369	Plasma lipoprotein particle remodeling	9	30	1.3	4.03e-07
GO:0030334	Regulation of cell migration	38	865	0.46	7.22e-07
GO:0050727	Regulation of inflammatory response	23	351	0.64	9.66e-07
GO:0051222	Positive regulation of protein transport	23	352	0.63	1.01e-06
GO:0008544	Epidermis development	25	419	0.59	1.26e-06
GO:2000145	Regulation of cell motility	39	929	0.44	1.44e-06
GO:0016032	Viral process	35	776	0.47	1.53e-06
GO:0032501	Multicellular organismal process	152	6933	0.16	2.08e-06
GO:0051240	Positive regulation of multicellular organismal process	58	1770	0.33	2.19e-06
GO:0051049	Regulation of transport	58	1776	0.33	2.44e-06
GO:0010647	Positive regulation of cell communication	59	1823	0.33	2.45e-06
GO:0023056	Positive regulation of signaling	59	1831	0.33	2.84e-06
GO:0090087	Regulation of peptide transport	31	649	0.5	2.95e-06
GO:0050764	Regulation of phagocytosis	12	92	0.93	3.86e-06
GO:0051270	Regulation of cellular component movement	40	1009	0.42	3.89e-06
GO:0044238	Primary metabolic process	157	7332	0.15	4.79e-06
GO:0001867	Complement activation, lectin pathway	6	10	1.6	5.57e-06
GO:0070201	Regulation of establishment of protein localization	30	642	0.49	7.56e-06
GO:0051223	Regulation of protein transport	29	617	0.49	1.1e-05
GO:0018149	Peptide cross-linking	8	34	1.19	1.25e-05
GO:0009987	Cellular process	263	15024	0.06	1.52e-05
GO:0009967	Positive regulation of signal transduction	53	1654	0.32	1.79e-05
GO:0030855	Epithelial cell differentiation	30	673	0.47	1.9e-05
GO:0006605	Protein targeting	21	356	0.59	1.91e-05
GO:0031347	Regulation of defense response	30	674	0.47	1.94e-05
GO:0045047	Protein targeting to er	12	110	0.86	2.09e-05
GO:0006508	Proteolysis	44	1256	0.36	2.12e-05
GO:0050793	Regulation of developmental process	73	2648	0.26	2.12e-05
GO:0016485	Protein processing	14	158	0.77	2.24e-05
GO:0051838	Cytolysis by host of symbiont cells	6	14	1.45	2.35e-05
GO:0010035	Response to inorganic substance	26	538	0.5	2.79e-05
GO:0006006	Glucose metabolic process	12	116	0.83	3.36e-05
GO:0097006	Regulation of plasma lipoprotein particle levels	10	75	0.94	3.68e-05
GO:0006413	Translational initiation	13	141	0.78	3.75e-05
GO:0006614	SRP-dependent cotranslational protein targeting to membrane	11	96	0.88	3.93e-05
GO:0060627	Regulation of vesicle-mediated transport	26	550	0.49	4.01e-05
GO:0000184	Nuclear-transcribed mrna catabolic process, nonsense-mediated decay	12	119	0.82	4.2e-05
GO:0030194	Positive regulation of blood coagulation	7	28	1.22	4.7e-05
GO:0090303	Positive regulation of wound healing	9	59	1	4.79e-05
GO:0051604	Protein maturation	16	225	0.67	4.8e-05
GO:0034375	High-density lipoprotein particle remodeling	6	18	1.34	7.11e-05
GO:0034097	Response to cytokine	39	1101	0.37	7.48e-05
GO:0008228	Opsonization	5	9	1.56	8e-05
GO:0019080	Viral gene expression	12	132	0.78	0.00011
GO:0048731	System development	103	4426	0.19	0.00011
GO:0045916	Negative regulation of complement activation	5	10	1.52	0.00012
GO:0051918	Negative regulation of fibrinolysis	5	10	1.52	0.00012
GO:0071702	Organic substance transport	61	2173	0.27	0.00013
GO:0002793	Positive regulation of peptide secretion	14	189	0.69	0.00014
GO:0065009	Regulation of molecular function	111	4913	0.17	0.00014
GO:2001233	Regulation of apoptotic signaling pathway	21	409	0.53	0.00014
GO:0009636	Response to toxic substance	15	219	0.65	0.00015
GO:0061844	Antimicrobial humoral immune response mediated by antimicrobial peptide	11	113	0.81	0.00015
GO:0019083	Viral transcription	11	115	0.8	0.00018
GO:0071345	Cellular response to cytokine stimulus	36	1013	0.37	0.00018
GO:0050714	Positive regulation of protein secretion	13	167	0.71	0.00019
GO:0051919	Positive regulation of fibrinolysis	4	4	1.82	0.00019
GO:0032502	Developmental process	126	5841	0.15	0.0002
GO:0032880	Regulation of protein localization	34	934	0.38	0.0002
GO:0051247	Positive regulation of protein metabolic process	51	1715	0.29	0.00021
GO:0010632	Regulation of epithelial cell migration	15	227	0.64	0.00022
GO:0050830	Defense response to gram-positive bacterium	11	119	0.78	0.00023
GO:0031647	Regulation of protein stability	17	293	0.58	0.00026
GO:0048522	Positive regulation of cellular process	121	5579	0.15	0.00028
GO:0001817	Regulation of cytokine production	29	742	0.41	0.00029
GO:0034109	Homotypic cell-cell adhesion	8	57	0.97	0.0003
GO:0042127	Regulation of cell population proliferation	49	1642	0.29	0.0003
GO:0010941	Regulation of cell death	50	1696	0.29	0.00032
GO:0048513	Animal organ development	79	3197	0.21	0.00033
GO:0048869	Cellular developmental process	89	3757	0.19	0.00036
GO:0080090	Regulation of primary metabolic process	128	6032	0.15	0.00036
GO:0012501	Programmed cell death	36	1054	0.35	0.00038
GO:0071310	Cellular response to organic substance	63	2369	0.24	0.00042
GO:0061621	Canonical glycolysis	6	27	1.17	0.00044
GO:0060429	Epithelium development	37	1109	0.34	0.00046
GO:0034374	Low-density lipoprotein particle remodeling	5	15	1.34	0.00049
GO:0050821	Protein stabilization	13	186	0.66	0.00051
GO:0032270	Positive regulation of cellular protein metabolic process	48	1635	0.29	0.00053
GO:0033993	Response to lipid	31	858	0.38	0.00057
GO:0007275	Multicellular organism development	110	5023	0.16	0.00062
GO:0030168	Platelet activation	11	135	0.73	0.00064
GO:0010594	Regulation of endothelial cell migration	12	164	0.68	0.00072
GO:0050766	Positive regulation of phagocytosis	8	66	0.9	0.00073
GO:0006612	Protein targeting to membrane	12	165	0.68	0.00075
GO:0048856	Anatomical structure development	116	5402	0.15	0.00075
GO:0033036	Macromolecule localization	64	2473	0.23	0.00076
GO:0043691	Reverse cholesterol transport	5	17	1.29	0.00076
GO:0022603	Regulation of anatomical structure morphogenesis	36	1095	0.34	0.00077
GO:0050832	Defense response to fungus	7	48	0.98	0.00083
GO:0072594	Establishment of protein localization to organelle	20	433	0.48	0.00084
GO:1901701	Cellular response to oxygen-containing compound	35	1055	0.34	0.00084
GO:0010646	Regulation of cell communication	83	3514	0.19	0.00086
GO:0042026	Protein refolding	5	18	1.26	0.00093
GO:0006869	Lipid transport	16	296	0.55	0.00098
GO:0030154	Cell differentiation	86	3702	0.18	0.001
GO:2000427	Positive regulation of apoptotic cell clearance	4	8	1.52	0.001
GO:0031323	Regulation of cellular metabolic process	129	6239	0.13	0.0011
GO:0060326	Cell chemotaxis	13	204	0.62	0.0012
GO:0023051	Regulation of signaling	83	3553	0.19	0.0013
GO:0051171	Regulation of nitrogen compound metabolic process	122	5836	0.14	0.0013
GO:0001895	Retina homeostasis	8	74	0.85	0.0014
GO:0051047	Positive regulation of secretion	17	340	0.52	0.0014
GO:0006909	Phagocytosis	13	210	0.61	0.0015
GO:1902533	Positive regulation of intracellular signal transduction	34	1041	0.33	0.0015
GO:1905952	Regulation of lipid localization	11	151	0.68	0.0015
GO:0010811	Positive regulation of cell-substrate adhesion	10	124	0.73	0.0016
GO:0002224	Toll-like receptor signaling pathway	9	100	0.77	0.0017
GO:0031348	Negative regulation of defense response	13	212	0.61	0.0017
GO:0033365	Protein localization to organelle	27	743	0.38	0.0017
GO:0046364	Monosaccharide biosynthetic process	7	55	0.92	0.0017
GO:1903532	Positive regulation of secretion by cell	16	312	0.53	0.0017
GO:2000146	Negative regulation of cell motility	15	278	0.55	0.0017
GO:0006402	mRNA catabolic process	13	214	0.6	0.0018
GO:0042592	Homeostatic process	47	1676	0.27	0.0018
GO:0045785	Positive regulation of cell adhesion	19	423	0.47	0.0018
GO:0050900	Leukocyte migration	16	316	0.52	0.0019
GO:0009056	Catabolic process	54	2042	0.24	0.0021
GO:0006165	Nucleoside diphosphate phosphorylation	7	58	0.9	0.0022
GO:2000147	Positive regulation of cell motility	22	547	0.42	0.0022
GO:0019731	Antibacterial humoral response	7	59	0.89	0.0025
GO:0032091	Negative regulation of protein binding	9	106	0.75	0.0025
GO:0010954	Positive regulation of protein processing	5	24	1.14	0.0027
GO:0006412	Translation	17	366	0.49	0.0029
GO:0046365	Monosaccharide catabolic process	7	61	0.88	0.0029
GO:0014910	Regulation of smooth muscle cell migration	7	62	0.87	0.0031
GO:0030335	Positive regulation of cell migration	21	522	0.42	0.0031
GO:0030336	Negative regulation of cell migration	14	262	0.55	0.0031
GO:0010755	Regulation of plasminogen activation	4	12	1.34	0.0032
GO:0060548	Negative regulation of cell death	32	999	0.32	0.0032
GO:0070527	Platelet aggregation	6	42	0.97	0.0032
GO:0000302	Response to reactive oxygen species	12	198	0.6	0.0033
GO:0009966	Regulation of signal transduction	73	3107	0.19	0.0033
GO:0050728	Negative regulation of inflammatory response	10	139	0.68	0.0034
GO:0002683	Negative regulation of immune system process	19	450	0.44	0.0036
GO:0008285	Negative regulation of cell population proliferation	25	696	0.37	0.0036
GO:0009185	Ribonucleoside diphosphate metabolic process	7	64	0.86	0.0036
GO:0015031	Protein transport	42	1486	0.27	0.0037
GO:0050678	Regulation of epithelial cell proliferation	16	339	0.49	0.0038
GO:0034370	Triglyceride-rich lipoprotein particle remodeling	4	13	1.31	0.0039
GO:0007155	Cell adhesion	30	925	0.33	0.0041
GO:0072657	Protein localization to membrane	20	495	0.43	0.0041
GO:1900740	Positive regulation of protein insertion into mitochondrial membrane involved in apoptotic signaling pathway	5	27	1.09	0.0041
GO:0009719	Response to endogenous stimulus	41	1447	0.27	0.0042
GO:0009743	Response to carbohydrate	11	174	0.62	0.0043
GO:1901575	Organic substance catabolic process	47	1750	0.25	0.0043
GO:0042886	Amide transport	43	1553	0.26	0.0045
GO:0001819	Positive regulation of cytokine production	19	461	0.43	0.0046
GO:0006094	Gluconeogenesis	6	46	0.93	0.0046
GO:0042744	Hydrogen peroxide catabolic process	5	28	1.07	0.0046
GO:0006518	Peptide metabolic process	20	503	0.42	0.0048
GO:0030155	Regulation of cell adhesion	25	712	0.36	0.0048
GO:0098609	Cell-cell adhesion	20	505	0.42	0.005
GO:0045184	Establishment of protein localization	43	1564	0.26	0.0051
GO:1905954	Positive regulation of lipid localization	8	93	0.75	0.0051
GO:0006090	Pyruvate metabolic process	7	69	0.82	0.0052
GO:0015918	Sterol transport	7	69	0.82	0.0052
GO:0001818	Negative regulation of cytokine production	14	280	0.52	0.0054
GO:0010810	Regulation of cell-substrate adhesion	12	212	0.57	0.0054
GO:0042157	Lipoprotein metabolic process	9	121	0.69	0.0054
GO:0043067	Regulation of programmed cell death	43	1569	0.26	0.0054
GO:2001235	Positive regulation of apoptotic signaling pathway	11	180	0.6	0.0054
GO:0019221	Cytokine-mediated signaling pathway	24	678	0.37	0.0056
GO:0032103	Positive regulation of response to external stimulus	20	511	0.41	0.0056
GO:0006979	Response to oxidative stress	17	393	0.45	0.0057
GO:0032680	Regulation of tumor necrosis factor production	10	152	0.64	0.0059
GO:0043408	Regulation of mapk cascade	25	725	0.36	0.0059
GO:0045104	Intermediate filament cytoskeleton organization	6	49	0.91	0.0059
GO:2000026	Regulation of multicellular organismal development	53	2096	0.22	0.0061
GO:0030036	Actin cytoskeleton organization	20	516	0.41	0.0062
GO:0044281	Small molecule metabolic process	45	1684	0.25	0.0062
GO:1901652	Response to peptide	19	476	0.42	0.0063
GO:0002698	Negative regulation of immune effector process	9	125	0.68	0.0065
GO:0050777	Negative regulation of immune response	10	154	0.63	0.0065
GO:0050829	Defense response to gram-negative bacterium	8	98	0.73	0.0067
GO:0002791	Regulation of peptide secretion	16	363	0.46	0.0069
GO:0040011	Locomotion	36	1251	0.28	0.0075
GO:0042981	Regulation of apoptotic process	42	1550	0.25	0.0076
GO:0002479	Antigen processing and presentation of exogenous peptide antigen via mhc class i, tap-dependent	7	75	0.79	0.0077
GO:0010038	Response to metal ion	16	367	0.46	0.0077
GO:0002237	Response to molecule of bacterial origin	15	330	0.48	0.0079
GO:0044248	Cellular catabolic process	46	1758	0.24	0.008
GO:0048002	Antigen processing and presentation of peptide antigen	11	191	0.58	0.0081
GO:1901653	Cellular response to peptide	15	331	0.48	0.0081
GO:0048260	Positive regulation of receptor-mediated endocytosis	6	53	0.87	0.0082
GO:0050918	Positive chemotaxis	6	53	0.87	0.0082
GO:1900024	Regulation of substrate adhesion-dependent cell spreading	6	53	0.87	0.0082
GO:0001932	Regulation of protein phosphorylation	40	1459	0.26	0.0085
GO:0010756	Positive regulation of plasminogen activation	3	6	1.52	0.0085
GO:0018119	Peptidyl-cysteine s-nitrosylation	3	6	1.52	0.0085
GO:0019220	Regulation of phosphate metabolic process	47	1816	0.23	0.0085
GO:0050708	Regulation of protein secretion	15	333	0.47	0.0085
GO:0045807	Positive regulation of endocytosis	8	103	0.71	0.0086
GO:0030301	Cholesterol transport	6	54	0.86	0.0088
GO:0046907	Intracellular transport	41	1520	0.25	0.0095
GO:0007010	Cytoskeleton organization	33	1126	0.29	0.0096
GO:0030198	Extracellular matrix organization	15	338	0.47	0.0096
GO:0044267	Cellular protein metabolic process	81	3696	0.16	0.0096
GO:0045862	Positive regulation of proteolysis	16	377	0.45	0.0097
GO:0042325	Regulation of phosphorylation	43	1626	0.24	0.01
GO:0045765	Regulation of angiogenesis	14	303	0.48	0.0102
GO:0090150	Establishment of protein localization to membrane	13	267	0.51	0.0103
GO:0006935	Chemotaxis	20	545	0.38	0.0111
GO:0010942	Positive regulation of cell death	24	719	0.34	0.0112
GO:0051094	Positive regulation of developmental process	38	1389	0.26	0.012
GO:0030029	Actin filament-based process	21	592	0.37	0.0121
GO:0043069	Negative regulation of programmed cell death	28	908	0.31	0.0124
GO:0007568	Aging	13	274	0.49	0.0127
GO:0010875	Positive regulation of cholesterol efflux	4	20	1.12	0.0127
GO:1902531	Regulation of intracellular signal transduction	46	1807	0.22	0.0133
GO:0032496	Response to lipopolysaccharide	14	313	0.47	0.0134
GO:1900026	Positive regulation of substrate adhesion-dependent cell spreading	5	38	0.94	0.0134
GO:0009057	Macromolecule catabolic process	31	1058	0.29	0.0139
GO:1903749	Positive regulation of establishment of protein localization to mitochondrion	6	60	0.82	0.0139
GO:0032355	Response to estradiol	9	142	0.62	0.014
GO:0002478	Antigen processing and presentation of exogenous peptide antigen	10	174	0.58	0.0142
GO:0031399	Regulation of protein modification process	47	1870	0.22	0.0147
GO:0051131	Chaperone-mediated protein complex assembly	4	21	1.1	0.0147
GO:0042255	Ribosome assembly	6	61	0.81	0.0148
GO:0051130	Positive regulation of cellular component organization	34	1209	0.27	0.0148
GO:0061684	Chaperone-mediated autophagy	3	8	1.39	0.0149
GO:0098883	Synapse pruning	3	8	1.39	0.0149
GO:0019439	Aromatic compound catabolic process	17	437	0.41	0.0153
GO:0048870	Cell motility	30	1018	0.29	0.0153
GO:0071705	Nitrogen compound transport	46	1823	0.22	0.0153
GO:0034381	Plasma lipoprotein particle clearance	5	40	0.92	0.0159
GO:0097435	Supramolecular fiber organization	18	480	0.39	0.0159
GO:0032368	Regulation of lipid transport	8	116	0.66	0.0163
GO:0032760	Positive regulation of tumor necrosis factor production	7	88	0.72	0.0163
GO:0043393	Regulation of protein binding	11	212	0.53	0.0163
GO:0009991	Response to extracellular stimulus	18	483	0.39	0.0168
GO:0042246	Tissue regeneration	6	63	0.8	0.0168
GO:0051384	Response to glucocorticoid	9	147	0.61	0.0168
GO:0034284	Response to monosaccharide	9	148	0.6	0.0175
GO:0061024	Membrane organization	25	796	0.32	0.0183
GO:0010873	Positive regulation of cholesterol esterification	3	9	1.34	0.0188
GO:0033344	Cholesterol efflux	4	23	1.06	0.0188
GO:0034371	Chylomicron remodeling	3	9	1.34	0.0188
GO:0051651	Maintenance of location in cell	7	91	0.7	0.0191
GO:0043066	Negative regulation of apoptotic process	27	893	0.3	0.0192
GO:0008203	Cholesterol metabolic process	8	120	0.64	0.0195
GO:0031667	Response to nutrient levels	17	449	0.4	0.0195
GO:0062012	Regulation of small molecule metabolic process	17	449	0.4	0.0195
GO:0009725	Response to hormone	26	849	0.3	0.02
GO:0016477	Cell migration	27	896	0.3	0.02
GO:0001894	Tissue homeostasis	11	219	0.52	0.0202
GO:0070372	Regulation of erk1 and erk2 cascade	13	292	0.47	0.0202
GO:0070613	Regulation of protein processing	6	67	0.77	0.0217
GO:0006886	Intracellular protein transport	29	999	0.28	0.0223
GO:2000377	Regulation of reactive oxygen species metabolic process	10	188	0.54	0.0228
GO:0006928	Movement of cell or subcellular component	39	1501	0.23	0.0233
GO:0034378	Chylomicron assembly	3	10	1.3	0.0233
GO:0034384	High-density lipoprotein particle clearance	3	10	1.3	0.0233
GO:0034975	Protein folding in endoplasmic reticulum	3	10	1.3	0.0233
GO:0040008	Regulation of growth	22	676	0.33	0.0235
GO:0034114	Regulation of heterotypic cell-cell adhesion	4	25	1.02	0.0236
GO:0045109	Intermediate filament organization	4	25	1.02	0.0236
GO:0008104	Protein localization	51	2139	0.2	0.0241
GO:0006641	Triglyceride metabolic process	6	69	0.76	0.0244
GO:0010633	Negative regulation of epithelial cell migration	6	69	0.76	0.0244
GO:0014070	Response to organic cyclic compound	27	911	0.29	0.0244
GO:0031099	Regeneration	9	157	0.58	0.0244
GO:0071417	Cellular response to organonitrogen compound	20	590	0.35	0.0244
GO:0006639	Acylglycerol metabolic process	7	97	0.68	0.0256
GO:0032370	Positive regulation of lipid transport	6	70	0.75	0.0257
GO:0048662	Negative regulation of smooth muscle cell proliferation	5	46	0.85	0.0257
GO:0044270	Cellular nitrogen compound catabolic process	16	422	0.4	0.0258
GO:0046700	Heterocycle catabolic process	16	422	0.4	0.0258
GO:0001503	Ossification	12	265	0.47	0.0263
GO:0007584	Response to nutrient	9	160	0.57	0.0269
GO:0019216	Regulation of lipid metabolic process	16	424	0.4	0.0269
GO:0006826	Iron ion transport	6	71	0.75	0.0271
GO:0002673	Regulation of acute inflammatory response	5	47	0.85	0.0276
GO:2001236	Regulation of extrinsic apoptotic signaling pathway	9	161	0.57	0.0279
GO:0033157	Regulation of intracellular protein transport	12	268	0.47	0.0284
GO:0043604	Amide biosynthetic process	18	512	0.36	0.0286
GO:0034377	Plasma lipoprotein particle assembly	4	27	0.99	0.0289
GO:1901698	Response to nitrogen compound	30	1070	0.27	0.0289
GO:1901699	Cellular response to nitrogen compound	21	645	0.33	0.0289
GO:0009968	Negative regulation of signal transduction	34	1271	0.25	0.0295
GO:0046890	Regulation of lipid biosynthetic process	10	197	0.52	0.0296
GO:1901361	Organic cyclic compound catabolic process	17	472	0.38	0.0301
GO:0050680	Negative regulation of epithelial cell proliferation	8	131	0.6	0.0302
GO:0001869	Negative regulation of complement activation, lectin pathway	2	2	1.82	0.0332
GO:0001970	Positive regulation of activation of membrane attack complex	2	2	1.82	0.0332
GO:0002542	Factor XII activation	2	2	1.82	0.0332
GO:0002923	Regulation of humoral immune response mediated by circulating immunoglobulin	3	12	1.22	0.0332
GO:0003334	Keratinocyte development	3	12	1.22	0.0332
GO:0032796	Uropod organization	2	2	1.82	0.0332
GO:0035606	Peptidyl-cysteine s-trans-nitrosylation	2	2	1.82	0.0332
GO:0061741	Chaperone-mediated protein transport involved in chaperone-mediated autophagy	2	2	1.82	0.0332
GO:0070488	Neutrophil aggregation	2	2	1.82	0.0332
GO:1902998	Positive regulation of neurofibrillary tangle assembly	2	2	1.82	0.0332
GO:2000257	Regulation of protein activation cascade	2	2	1.82	0.0332
GO:0010243	Response to organonitrogen compound	28	987	0.27	0.0341
GO:0050794	Regulation of cellular process	192	10932	0.06	0.0344
GO:1903827	Regulation of cellular protein localization	19	568	0.34	0.0348
GO:0044237	Cellular metabolic process	140	7513	0.09	0.0349
GO:0044788	Modulation by host of viral process	4	29	0.96	0.0349
GO:0070371	ERK1 and ERK2 cascade	4	29	0.96	0.0349
GO:0071353	Cellular response to interleukin-4	4	29	0.96	0.0349
GO:0032677	Regulation of interleukin-8 production	6	76	0.72	0.035
GO:0048525	Negative regulation of viral process	7	105	0.64	0.0359
GO:0048660	Regulation of smooth muscle cell proliferation	8	136	0.59	0.0359
GO:1901566	Organonitrogen compound biosynthetic process	35	1346	0.23	0.0375
GO:2001237	Negative regulation of extrinsic apoptotic signaling pathway	7	106	0.64	0.0375
GO:0010596	Negative regulation of endothelial cell migration	5	52	0.8	0.0383
GO:0019430	Removal of superoxide radicals	3	13	1.18	0.0383
GO:0032374	Regulation of cholesterol transport	5	52	0.8	0.0383
GO:0033032	Regulation of myeloid cell apoptotic process	4	30	0.94	0.0383
GO:0034380	High-density lipoprotein particle assembly	3	13	1.18	0.0383
GO:0048146	Positive regulation of fibroblast proliferation	5	52	0.8	0.0383
GO:0050715	Positive regulation of cytokine secretion	4	30	0.94	0.0383
GO:1902947	Regulation of tau-protein kinase activity	3	13	1.18	0.0383
GO:0046470	Phosphatidylcholine metabolic process	6	78	0.7	0.0384
GO:0097746	Regulation of blood vessel diameter	8	139	0.58	0.0398
GO:0001523	Retinoid metabolic process	7	108	0.63	0.0404
GO:0006066	Alcohol metabolic process	13	324	0.42	0.0415
GO:0010743	Regulation of macrophage derived foam cell differentiation	4	31	0.93	0.0415
GO:0030212	Hyaluronan metabolic process	4	31	0.93	0.0415
GO:0030595	Leukocyte chemotaxis	8	142	0.57	0.0444
GO:1900121	Negative regulation of receptor binding	3	14	1.15	0.0445
GO:1902430	Negative regulation of amyloid-beta formation	3	14	1.15	0.0445
GO:1903530	Regulation of secretion by cell	20	630	0.32	0.0448
GO:0016071	mRNA metabolic process	21	678	0.31	0.0462
GO:0050729	Positive regulation of inflammatory response	8	144	0.56	0.0477
GO:0015850	Organic hydroxy compound transport	8	145	0.56	0.0494
GO:0034655	Nucleobase-containing compound catabolic process	14	373	0.39	0.0494
GO:0048145	Regulation of fibroblast proliferation	6	83	0.68	0.0494
GO:0048659	Smooth muscle cell proliferation	2	3	1.64	0.0494
GO:0051098	Regulation of binding	14	373	0.39	0.0494
GO:0061740	Protein targeting to lysosome involved in chaperone-mediated autophagy	2	3	1.64	0.0494
GO:1904237	Positive regulation of substrate-dependent cell migration, cell attachment to substrate	2	3	1.64	0.0494

## Sheet: Pathways analysis 
#term ID	term description	observed gene count	background gene count	strength	false discovery rate
WP558	Complement and coagulation cascades	35	58	1.6	2.54e-37
WP2806	Complement system	38	97	1.41	1.99e-35
WP5090	Complement system in neuronal development and plasticity	32	105	1.3	7.13e-27
WP545	Complement activation	20	22	1.78	1.06e-23
WP272	Blood clotting cascade	13	23	1.57	3.31e-13
WP15	Selenium micronutrient network	18	86	1.14	1.97e-12
WP176	Folate metabolism	14	69	1.13	2.09e-09
WP2328	Allograft Rejection	14	89	1.02	3.64e-08
WP4927	COVID-19, thrombosis and anticoagulation	6	7	1.75	1.26e-06
WP1533	Vitamin B12 metabolism	10	50	1.12	1.27e-06
WP3888	VEGFA-VEGFR2 signaling pathway	24	428	0.57	5.63e-06
WP4629	Aerobic glycolysis	6	12	1.52	9.58e-06
WP477	Cytoplasmic ribosomal proteins	11	86	0.93	1.15e-05
WP3941	Oxidative damage response	8	40	1.12	2.47e-05
WP4493	Cells and molecules involved in local acute inflammatory response	6	17	1.37	3.91e-05
WP4969	RAS and bradykinin pathways in COVID-19	6	29	1.13	0.00051
WP5109	Familial hyperlipidemia type 2	5	16	1.31	0.00051
WP3601	Lipid particles composition	4	9	1.47	0.0012
WP5104	Acquired partial lipodystrophy / Barraquer-Simons syndrome	4	10	1.42	0.0016
WP5049	Glycolysis in senescence	4	11	1.38	0.002
WP4136	Fibrin complement receptor 3 signaling pathway	6	41	0.98	0.0022
WP4018	Clear cell renal cell carcinoma pathways	8	85	0.79	0.0024
WP5110	Familial hyperlipidemia type 3	4	13	1.31	0.0029
WP534	Glycolysis and gluconeogenesis	6	45	0.94	0.0031
WP430	Statin inhibition of cholesterol production	5	29	1.06	0.0038
WP2877	Vitamin D receptor pathway	11	182	0.6	0.0042
WP4522	Metabolic pathway of LDL, HDL and TG, including diseases	4	16	1.22	0.0049
WP706	Sudden infant death syndrome (SIDS) susceptibility pathways	10	155	0.63	0.0049
WP1946	Cori cycle	4	17	1.19	0.0056
WP2884	NRF2 pathway	9	143	0.62	0.0109
WP4146	Macrophage markers	3	9	1.34	0.0144
WP4290	Metabolic reprogramming in colon cancer	5	42	0.89	0.0144
WP2272	Pathogenic Escherichia coli infection	5	54	0.79	0.0384
WP5112	Familial hyperlipidemia type 5	3	14	1.15	0.0384
